# Supplementary material for: Catalytically Active Oxidized PtOx Species on SnO2 Supports Synthesized via Anion Exchange Reaction for 4-Nitrophenol Reduction
Source: Nanomaterials (Basel). 2025 Jul 28;15(15):1159. doi: 10.3390/nano15151159 (PMC12348751; doi:10.3390/nano15151159)
Supplement: Supplementary file 1 [file nanomaterials-15-01159-s001.zip]

Archive with 1 entries (1 files):
- nanomaterials-3770505-supplementary.pdf
